# Supplementary material for: Herpesvirus Screening in Childhood Hematopoietic Transplant Reveals High Systemic Inflammation in Episodes of Multiple Viral Detection and an EBV Association with Elevated IL-1β, IL-8 and Graft-Versus-Host Disease
Source: Microorganisms. 2022 Aug 22;10(8):1685. doi: 10.3390/microorganisms10081685 (PMC9414306; doi:10.3390/microorganisms10081685)
Supplement: Supplementary file 1 [file microorganisms-10-01685-s001.zip]

Archive with 1 entries (1 files):
- microorganisms-1826016-supplementary.pdf
